# Supplementary material for: Poly(lactic acid) and Nanocrystalline Cellulose Methacrylated Particles for Preparation of Cryogelated and 3D-Printed Scaffolds for Tissue Engineering
Source: Polymers (Basel). 2023 Jan 27;15(3):651. doi: 10.3390/polym15030651 (PMC9920993; doi:10.3390/polym15030651)
Supplement: Supplementary file 1 [file polymers-15-00651-s001.zip]

Archive with 1 entries (1 files):
- polymers-2121055-supplementary.pdf
